# Supplementary material for: Anthelmintic Activity of Protocatechuic Acid Against Ivermectin-Susceptible and Resistant Haemonchus contortus Strains
Source: Pathogens. 2026 Jan 21;15(1):117. doi: 10.3390/pathogens15010117 (PMC12845097; doi:10.3390/pathogens15010117)
Supplement: Supplementary file 1 [file pathogens-15-00117-s001.zip]

Archive with 1 entries (1 files):
- pathogens-4028815-supplementary.pdf
